# Supplementary material for: RNA-Seq Analysis of Equine Conceptus Transcripts during Embryo Fixation and Capsule Disappearance
Source: PLoS One. 2014 Dec 16;9(12):e114414. doi: 10.1371/journal.pone.0114414 (PMC4267804; doi:10.1371/journal.pone.0114414)
Supplement: S1 Table — Transcript changes in day 19, 21, and 25 equine conceptuses. Transcripts on days 19, 21, and 25 are summarized by functional groups and fold-changes. (XLSX) [file pone.0114414.s001.xlsx]

## Sheet: Sheet1
gene name	tag d19	tag d21	tag d25	max diff	ID	KEGG	pathway
AATM_HORSE	3169	922	821	2.34246	gene_id "ENSECAG00000016504"; transcript_id "ENSECAT00000017874"; gene_name "AATM_HORSE"; transcript_name "AATM_HORSE";
AKAP9	3728	2023	561	4.02221	gene_id "ENSECAG00000020181"; transcript_id "ENSECAT00000022231"; gene_name "AKAP9"; transcript_name "XP_001915055.1";	100061002
APOA1	1504	4835	4896	5.37827	gene_id "ENSECAG00000009752"; transcript_id "ENSECAT00000009963"; gene_name "APOA1"; transcript_name "XP_001502519.1";			PPAR signaling pathway	Fat digestion and absorption	Vitamin digestion and absorption	African trypanosomiasis
APOE	9076	5328	9879	2.08775	gene_id "ENSECAG00000008236"; transcript_id "ENSECAT00000008481"; gene_name "APOE";			Alzheimer's disease
ARHGAP5	3057	2521	547	4.09314	gene_id "ENSECAG00000017271"; transcript_id "ENSECAT00000018331"; gene_name "ARHGAP5"; transcript_name "XP_001915097.1";	100056199	2	Focal adhesion	Leukocyte transendothelial migration
ARHGEF12	3378	1893	462	4.42557	gene_id "ENSECAG00000022702"; transcript_id "ENSECAT00000024454"; gene_name "ARHGEF12";			Vascular smooth muscle contraction	Axon guidance	Regulation of actin cytoskeleton	Tuberculosis
ATP12A	3175	1086	682	2.8178	gene_id "ENSECAG00000017460"; transcript_id "ENSECAT00000021520"; gene_name "ATP12A"; transcript_name "XP_001488549.1";	100052912	1	Oxidative phosphorylation
ATP6V1A	3316	1423	967	2.07558	gene_id "ENSECAG00000021773"; transcript_id "ENSECAT00000023202"; gene_name "ATP6V1A"; transcript_name "XP_001502894.1";			Oxidative phosphorylation	Metabolic pathways	Phagosome	Synaptic vesicle cycle	Collecting duct acid secretion	Vibrio cholerae infection	Epithelial cell signaling in Helicobacter	Rheumatoid arthritis
ATP7B	5426	1992	1367	2.4025	gene_id "ENSECAG00000019943"; transcript_id "ENSECAT00000021835"; gene_name "ATP7B"; transcript_name "XP_001488500.1";	100052751
B0I1H1_HORSE	3289	2574	1102	2.07443	gene_id "ENSECAG00000022498"; transcript_id "ENSECAT00000024324"; gene_name "B0I1H1_HORSE"; transcript_name "B0I1H1_HORSE";
B2B9I8_HORSE	8939	3801	2600	2.08098	gene_id "ENSECAG00000012670"; transcript_id "ENSECAT00000013926"; gene_name "B2B9I8_HORSE"; transcript_name "B2B9I8_HORSE";
B3IVM1_HORSE	2835	914	1707	2.11391	gene_id "ENSECAG00000007644"; transcript_id "ENSECAT00000008703"; gene_name "B3IVM1_HORSE"; transcript_name "B3IVM1_HORSE";
BAAT	15615	2059	1066	8.86617	gene_id "ENSECAG00000015421"; transcript_id "ENSECAT00000016108"; gene_name "BAAT"; transcript_name "XP_001504071.1";	100054567	6	Primary bile acid biosynthesis	Taurine and hypotaurine metabolism	Biosynthesis of unsaturated fatty acids	Metabolic pathways	Peroxisome	Bile secretion
BIRC6	4704	2778	833	3.41801	gene_id "ENSECAG00000019545"; transcript_id "ENSECAT00000021569"; gene_name "BIRC6";	100070568	1	Ubiquitin mediated proteolysis
C12orf35	3056	2335	454	4.56775	gene_id "ENSECAG00000010736"; transcript_id "ENSECAT00000011054"; gene_name "C12orf35"; transcript_name "XP_001503163.2";	100064870
CCNG1	3204	1223	667	2.90749	gene_id "ENSECAG00000018880"; transcript_id "ENSECAT00000020093"; gene_name "CCNG1"; transcript_name "XP_001503408.1";			p53 signaling pathway
CD2AP	3693	757	315	7.0961	gene_id "ENSECAG00000018037"; transcript_id "ENSECAT00000019546"; gene_name "CD2AP"; transcript_name "XP_001498395.2";			Bacterial invasion of epithelial cells
CLTC	9851	5077	2230	2.67379	gene_id "ENSECAG00000019077"; transcript_id "ENSECAT00000021037"; gene_name "CLTC"; transcript_name "XP_001503789.1";	100057364	6	Lysosome	Endocytosis	Synaptic vesicle cycle	Endocrine and other factor-regulated calcium reabsorption	Huntington's disease	Bacterial invasion of epithelial cells
CNOT1	4180	2342	1007	2.51245	gene_id "ENSECAG00000009889"; transcript_id "ENSECAT00000011364"; gene_name "CNOT1"; transcript_name "XP_001495291.1";	100052554	1	RNA degradation
COL4A5	6365	913	1020	4.75125	gene_id "ENSECAG00000000668"; transcript_id "ENSECAT00000029119"; gene_name "COL4A5"; transcript_name "XP_001490495.1";			Focal adhesion	ECM-receptor interaction	Protein digestion and absorption	Amoebiasis	Pathways in cancer	Small cell lung cancer
COL4A6	2257	252	371	6.10396	gene_id "ENSECAG00000021274"; transcript_id "ENSECAT00000023228"; gene_name "COL4A6"; transcript_name "XP_001492520.2";			Focal adhesion	ECM-receptor interaction	Protein digestion and absorption	Amoebiasis	Pathways in cancer	Small cell lung cancer
COL6A3	3580	5571	3060	2.28334	gene_id "ENSECAG00000020887"; transcript_id "ENSECAT00000022862"; gene_name "COL6A3"; transcript_name "XP_001916467.1";			Focal adhesion	ECM-receptor interaction	Protein digestion and absorption
COPB2	2718	1182	648	2.53878	gene_id "ENSECAG00000015099"; transcript_id "ENSECAT00000016465"; gene_name "COPB2"; transcript_name "XP_001495080.1";	100063990
CP17A_HORSE	26298	16039	4927	3.23066	gene_id "ENSECAG00000010022"; transcript_id "ENSECAT00000011028"; gene_name "CP17A_HORSE"; transcript_name "CP17A_HORSE";
CP19A_HORSE	93587	32477	11349	4.99125	gene_id "ENSECAG00000020474"; transcript_id "ENSECAT00000022758"; gene_name "CP19A_HORSE"; transcript_name "CP19A_HORSE";			homeobox protein HoxA/B/C/D4
CSDE1	5105	2659	974	3.1724	gene_id "ENSECAG00000020885"; transcript_id "ENSECAT00000022716"; gene_name "CSDE1";	100065444
CST6	25290	8154	11040	2.11377	gene_id "ENSECAG00000024332"; transcript_id "ENSECAT00000026163"; gene_name "CST6"; transcript_name "XP_001916892.1";
CTBS	61163	44794	15967	2.49154	gene_id "ENSECAG00000015643"; transcript_id "ENSECAT00000016564"; gene_name "CTBS";
DDX17	3160	2211	916	2.1437	gene_id "ENSECAG00000025110"; transcript_id "ENSECAT00000027123"; gene_name "DDX17"; transcript_name "XP_001916530.1";	100070063
DDX3X	4481	2891	1185	2.2888	gene_id "ENSECAG00000009901"; transcript_id "ENSECAT00000010883"; gene_name "DDX3X"; transcript_name "XP_001491482.2";	100058480	1	RIG-I-like receptor signaling pathway
DDX5	3324	2082	880	2.28628	gene_id "ENSECAG00000011132"; transcript_id "ENSECAT00000011959"; gene_name "DDX5"; transcript_name "XP_001495197.2";	100064168	1	Spliceosome
DNAJC13	2430	1344	382	3.8503	gene_id "ENSECAG00000021422"; transcript_id "ENSECAT00000023520"; gene_name "DNAJC13";
DSG2	3529	1875	503	4.24654	gene_id "ENSECAG00000013616"; transcript_id "ENSECAT00000014316"; gene_name "DSG2"; transcript_name "XP_001496506.2";	100066038	1	Arrhythmogenic right ventricular cardiomyopathy (ARVC)
DSP	30831	15323	4026	4.63516	gene_id "ENSECAG00000014820"; transcript_id "ENSECAT00000015753"; gene_name "DSP";	100061514	1	Arrhythmogenic right ventricular cardiomyopathy (ARVC)
DST	3208	2192	596	3.26637	gene_id "ENSECAG00000016469"; transcript_id "ENSECAT00000019218"; gene_name "DST";	100056885
EEF2	14880	4350	9812	2.53979	gene_id "ENSECAG00000020547"; transcript_id "ENSECAT00000022276"; gene_name "EEF2"; transcript_name "XP_001915132.1";
EIF3S10	2873	1737	572	3.04012	gene_id "ENSECAG00000021880"; transcript_id "ENSECAT00000023600"; gene_name "EIF3S10"; transcript_name "XP_001496512.2";			RNA transport
EIF4G2	11655	5661	2850	2.47525	gene_id "ENSECAG00000014700"; transcript_id "ENSECAT00000016004"; gene_name "EIF4G2"; transcript_name "XP_001501170.2";	100071378	2	RNA transport	Viral myocarditis
EMB	2366	549	239	5.99195	gene_id "ENSECAG00000000794"; transcript_id "ENSECAT00000000916"; gene_name "EMB"; transcript_name "XP_001497945.2";
EML4	4799	2154	908	3.19901	gene_id "ENSECAG00000007410"; transcript_id "ENSECAT00000008379"; gene_name "EML4";	100053784
FETA_HORSE	3258	39657	4409	17.8603	gene_id "ENSECAG00000023229"; transcript_id "ENSECAT00000025232"; gene_name "FETA_HORSE"; transcript_name "FETA_HORSE";
FGB	10891	5807	2124	3.10359	gene_id "ENSECAG00000010239"; transcript_id "ENSECAT00000010841"; gene_name "FGB"; transcript_name "XP_001501005.1";	100069774	1	Complement and coagulation cascades
FOS	4780	2449	823	3.51544	gene_id "ENSECAG00000014260"; transcript_id "ENSECAT00000014856"; gene_name "FOS"; transcript_name "XP_001492022.1";	100051632	16	MAPK signaling pathway	Osteoclast differentiation	Toll-like receptor signaling pathway	T cell receptor signaling pathway	B cell receptor signaling pathway	Cholinergic synapse	Dopaminergic synapse	Salmonella infection	Pertussis	Leishmaniasis	Chagas disease (American trypanosomiasis)	HTLV-I infection	Herpes simplex infection	Pathways in cancer	Colorectal cancer	Rheumatoid arthritis
GCNT2	3992	810	631	3.82924	gene_id "ENSECAG00000000105"; transcript_id "ENSECAT00000000133"; gene_name "GCNT2";	100063291	2	Glycosphingolipid biosynthesis - lacto and neolacto series	Metabolic pathways
GOLGA4	3399	1945	631	3.26042	gene_id "ENSECAG00000013495"; transcript_id "ENSECAT00000014412"; gene_name "GOLGA4"; transcript_name "XP_001489063.1";	100050216
HBAZ_HORSE	6128	8928	3960	2.13774	gene_id "ENSECAG00000016460"; transcript_id "ENSECAT00000017453"; gene_name "HBAZ_HORSE"; transcript_name "HBAZ_HORSE";
HECTD1	3040	2088	538	3.44682	gene_id "ENSECAG00000023505"; transcript_id "ENSECAT00000025538"; gene_name "HECTD1";	100050203
HIF1A	2652	1003	500	3.21037	gene_id "ENSECAG00000015597"; transcript_id "ENSECAT00000016943"; gene_name "HIF1A"; transcript_name "XP_001493256.2";	100070337		mTOR signaling pathway	Pathways in cancer	Renal cell carcinoma
HNRPA0	2344	1696	742	2.02999	gene_id "ENSECAG00000023237"; transcript_id "ENSECAT00000025078"; gene_name "HNRPA0"; transcript_name "XP_001497022.1";
HS90A_HORSE	5960	4467	1037	3.82568	gene_id "ENSECAG00000018948"; transcript_id "ENSECAT00000020420"; gene_name "HS90A_HORSE"; transcript_name "HS90A_HORSE";
HSP7C_HORSE	2390	1131	592	2.44359	gene_id "ENSECAG00000013510"; transcript_id "ENSECAT00000014388"; gene_name "HSP7C_HORSE"; transcript_name "HSP7C_HORSE";
IFI30	4644	1248	1081	2.60027	gene_id "ENSECAG00000013896"; transcript_id "ENSECAT00000014631"; gene_name "IFI30"; transcript_name "XP_001500606.2";			Antigen processing and presentation
IPO5	3114	1816	706	2.66972	gene_id "ENSECAG00000014808"; transcript_id "ENSECAT00000029161"; gene_name "IPO5"; transcript_name "XP_001492732.2";	100060424
IRS1	2251	1330	666	2.04575	gene_id "ENSECAG00000007393"; transcript_id "ENSECAT00000007429"; gene_name "IRS1"; transcript_name "XP_001915510.1";			Neurotrophin signaling pathway	Insulin signaling pathway	Adipocytokine signaling pathway	Type II diabetes mellitus	Aldosterone-regulated sodium reabsorption
ITM2B	4121	1894	1085	2.29892	gene_id "ENSECAG00000013050"; transcript_id "ENSECAT00000013746"; gene_name "ITM2B"; transcript_name "XP_001489891.1";
IVNS1ABP	13241	5419	1414	5.66791	gene_id "ENSECAG00000018870"; transcript_id "ENSECAT00000020493"; gene_name "IVNS1ABP"; transcript_name "XP_001915261.1";			Influenza A
JARID1B	2518	1421	721	2.11384	gene_id "ENSECAG00000014268"; transcript_id "ENSECAT00000015344"; gene_name "JARID1B";
KARS	2899	1550	757	2.31795	gene_id "ENSECAG00000013424"; transcript_id "ENSECAT00000014538"; gene_name "KARS"; transcript_name "XP_001501628.1";	100055335	1	Aminoacyl-tRNA biosynthesis
KIAA1109	3669	1915	415	5.3512	gene_id "ENSECAG00000017899"; transcript_id "ENSECAT00000020736"; gene_name "KIAA1109"; transcript_name "XP_001916017.1";	100063889
KIAA1772	4296	1930	740	3.51385	gene_id "ENSECAG00000019278"; transcript_id "ENSECAT00000020487"; gene_name "KIAA1772";
KIF5B	2269	1094	331	4.14914	gene_id "ENSECAG00000000558"; transcript_id "ENSECAT00000003207"; gene_name "KIF5B"; transcript_name "XP_001493304.2";	100061228	1	Dopaminergic synapse
LRBA	5135	2684	956	3.25113	gene_id "ENSECAG00000010768"; transcript_id "ENSECAT00000004805"; gene_name "LRBA";
LRP2	50747	19497	9894	3.10449	gene_id "ENSECAG00000000435"; transcript_id "ENSECAT00000005992"; gene_name "LRP2";	100062836	1	Hedgehog signaling pathway
MACF1	6533	3853	1587	2.49165	gene_id "ENSECAG00000013366"; transcript_id "ENSECAT00000017611"; gene_name "MACF1";	100068727
MATR3	3472	2226	616	3.41154	gene_id "ENSECAG00000012882"; transcript_id "ENSECAT00000013816"; gene_name "MATR3"; transcript_name "XP_001504297.1";	100062181
MKRNP6	2653	954	411	3.90703	gene_id "ENSECAG00000017929"; transcript_id "ENSECAT00000019132"; gene_name "MKRNP6"; transcript_name "XP_001496388.2";
MYCBP2	3961	2668	583	4.11233	gene_id "ENSECAG00000011696"; transcript_id "ENSECAT00000013234"; gene_name "MYCBP2";	100053014
NCOA4	3141	1858	924	2.05754	gene_id "ENSECAG00000006210"; transcript_id "ENSECAT00000006673"; gene_name "NCOA4"; transcript_name "XP_001494089.2";	100062485	2	Pathways in cancer	Thyroid cancer
NOV	10496	2394	1026	6.19195	gene_id "ENSECAG00000023039"; transcript_id "ENSECAT00000024697"; gene_name "NOV"; transcript_name "XP_001496685.1";	100057055		Axon guidance
NSD1	2822	1501	489	3.49301	gene_id "ENSECAG00000011291"; transcript_id "ENSECAT00000012000"; gene_name "NSD1"; transcript_name "XP_001502479.1";	100058570	1	Lysine degradation
O46388_HORSE	7772	16948	16591	3.52686	gene_id "ENSECAG00000013693"; transcript_id "ENSECAT00000018612"; gene_name "O46388_HORSE";
O77718_HORSE	6324	1817	2402	2.37201	gene_id "ENSECAG00000018875"; transcript_id "ENSECAT00000020285"; gene_name "O77718_HORSE"; transcript_name "O77718_HORSE";
PABPCP5	12949	4955	3632	2.15795	gene_id "ENSECAG00000020699"; transcript_id "ENSECAT00000022353"; gene_name "PABPCP5"; transcript_name "XP_001492678.2";	100056021	3	RNA transport	mRNA surveillance pathway	RNA degradation
PAG_HORSE	48046	35452	14078	2.23651	gene_id "ENSECAG00000013027"; transcript_id "ENSECAT00000014230"; gene_name "PAG_HORSE"; transcript_name "PAG_HORSE";	100034171	1	Protein digestion and absorption
PAPSS2	3646	854	990	2.90964	gene_id "ENSECAG00000008426"; transcript_id "ENSECAT00000009126"; gene_name "PAPSS2"; transcript_name "XP_001501640.1";	100071740	4	Purine metabolism	Selenocompound metabolism	Sulfur metabolism	Metabolic pathways
PDIA3	5323	3026	1542	2.08941	gene_id "ENSECAG00000020252"; transcript_id "ENSECAT00000021903"; gene_name "PDIA3"; transcript_name "XP_001503038.2";			Protein processing in endoplasmic reticulum	Antigen processing and presentation
PGHＳ2_HORSE（COX2）	10495	3642	337	18.8497	gene_id "ENSECAG00000017181"; transcript_id "ENSECAT00000018514"; gene_name "PGH2_HORSE"; transcript_name "PGH2_HORSE";	791253	6	Arachidonic acid metabolism	Metabolic pathways	VEGF signaling pathway	Leishmaniasis	Pathways in cancer	Small cell lung cancer
PSAP	7647	3180	2158	2.14482	gene_id "ENSECAG00000021672"; transcript_id "ENSECAT00000023432"; gene_name "PSAP"; transcript_name "XP_001503814.1";	100063520	1	Lysosome
PTPN13	3397	1998	548	3.75203	gene_id "ENSECAG00000015663"; transcript_id "ENSECAT00000017016"; gene_name "PTPN13"; transcript_name "XP_001915277.1";	100052664
Q1RQH0_HORSE	3393	1858	774	2.65335	gene_id "ENSECAG00000009952"; transcript_id "ENSECAT00000011328"; gene_name "Q1RQH0_HORSE"; transcript_name "Q1RQH0_HORSE";
Q6SJP3_HORSE	3489	751	648	3.25895	gene_id "ENSECAG00000021627"; transcript_id "ENSECAT00000023132"; gene_name "Q6SJP3_HORSE"; transcript_name "Q6SJP3_HORSE";
Q7YQQ6_HORSE	89935	47337	23056	2.361	gene_id "ENSECAG00000008600"; transcript_id "ENSECAT00000009311"; gene_name "Q7YQQ6_HORSE"; transcript_name "Q7YQQ6_HORSE";
Q8MI31_HORSE	9414	2001	3210	3.20632	gene_id "ENSECAG00000019781"; transcript_id "ENSECAT00000021200"; gene_name "Q8MI31_HORSE"; transcript_name "Q8MI31_HORSE";
Q8MIN5_HORSE	5201	3148	1246	2.5265	gene_id "ENSECAG00000021065"; transcript_id "ENSECAT00000022616"; gene_name "Q8MIN5_HORSE"; transcript_name "Q8MIN5_HORSE";
Q95M03_HORSE	6854	15257	12483	3.26621	gene_id "ENSECAG00000024740"; transcript_id "ENSECAT00000026976"; gene_name "Q95M03_HORSE"; transcript_name "Q95M03_HORSE";
Q95MA0_HORSE	5470	2668	1200	2.75904	gene_id "ENSECAG00000021330"; transcript_id "ENSECAT00000023325"; gene_name "Q95MA0_HORSE"; transcript_name "Q95MA0_HORSE";
Q9N1V8_HORSE	4081	2272	1125	2.19566	gene_id "ENSECAG00000024205"; transcript_id "ENSECAT00000026106"; gene_name "Q9N1V8_HORSE"; transcript_name "Q9N1V8_HORSE";
Q9TUY6_HORSE	19410	47109	12566	3.56121	gene_id "ENSECAG00000012269"; transcript_id "ENSECAT00000012801"; gene_name "Q9TUY6_HORSE"; transcript_name "Q9TUY6_HORSE";
RPL4	11847	6530	3585	2.00019	gene_id "ENSECAG00000023179"; transcript_id "ENSECAT00000025071"; gene_name "RPL4"; transcript_name "XP_001497144.1";			Ribosome
S10A6_HORSE	44691	12362	27954	2.54615	gene_id "ENSECAG00000008401"; transcript_id "ENSECAT00000008544"; gene_name "S10A6_HORSE"; transcript_name "S10A6_HORSE";
SC4MOL	4231	2312	813	3.14995	gene_id "ENSECAG00000010554"; transcript_id "ENSECAT00000010827"; gene_name "SC4MOL"; transcript_name "XP_001499719.1";			Steroid biosynthesis	Metabolic pathways
SERPINA3	2650	6308	4377	3.49273	gene_id "ENSECAG00000013482"; transcript_id "ENSECAT00000014606"; gene_name "SERPINA3"; transcript_name "XP_001498757.1";
SF3B1	5162	3349	865	3.61205	gene_id "ENSECAG00000021657"; transcript_id "ENSECAT00000023359"; gene_name "SF3B1"; transcript_name "XP_001500218.2";	100070506	1	Spliceosome
SGK1	3801	1915	853	2.69712	gene_id "ENSECAG00000020431"; transcript_id "ENSECAT00000021724"; gene_name "SGK1"; transcript_name "XP_001504427.1";	100073151	1	Aldosterone-regulated sodium reabsorption
SLC15A2	3986	935	497	4.85436	gene_id "ENSECAG00000017315"; transcript_id "ENSECAT00000018954"; gene_name "SLC15A2"; transcript_name "XP_001500425.2";	100070712
SLC36A2	4793	1253	1359	2.60697	gene_id "ENSECAG00000011961"; transcript_id "ENSECAT00000012868"; gene_name "SLC36A2"; transcript_name "XP_001501374.1";	100071541
SSR1	2949	1667	715	2.49643	gene_id "ENSECAG00000019520"; transcript_id "ENSECAT00000020876"; gene_name "SSR1"; transcript_name "XP_001493387.1";			Protein processing in endoplasmic reticulum
STAR_HORSE	6466	2209	799	4.89824	gene_id "ENSECAG00000012746"; transcript_id "ENSECAT00000013474"; gene_name "STAR_HORSE"; transcript_name "STAR_HORSE";	100009707
TAX1BP1	7998	2574	992	4.88001	gene_id "ENSECAG00000001911"; transcript_id "ENSECAT00000004275"; gene_name "TAX1BP1";	100054756
TGM3	4554	343	650	9.04856	gene_id "ENSECAG00000023860"; transcript_id "ENSECAT00000025564"; gene_name "TGM3"; transcript_name "XP_001497639.1";	100053068
TM9SF3	3644	1749	763	2.89071	gene_id "ENSECAG00000013751"; transcript_id "ENSECAT00000014716"; gene_name "TM9SF3"; transcript_name "XP_001917123.1";	100070803
TRFE_HORSE	5086	15194	4793	4.38344	gene_id "ENSECAG00000017555"; transcript_id "ENSECAT00000020147"; gene_name "TRFE_HORSE"; transcript_name "TRFE_HORSE";
TRIP12	4527	2350	940	2.91497	gene_id "ENSECAG00000000162"; transcript_id "ENSECAT00000000727"; gene_name "TRIP12"; transcript_name "XP_001915842.1";	100056934	1	Ubiquitin mediated proteolysis
UGP2	2196	1352	549	2.42109	gene_id "ENSECAG00000016705"; transcript_id "ENSECAT00000017951"; gene_name "UGP2"; transcript_name "XP_001494235.1";			Pentose and glucuronate interconversions	Galactose metabolism	Starch and sucrose metabolism	Amino sugar and nucleotide sugar metabolism	Metabolic pathways
USP9X	8514	4720	1549	3.32685	gene_id "ENSECAG00000005549"; transcript_id "ENSECAT00000007929"; gene_name "USP9X";	100050489
UTRN	3464	2644	821	2.86015	gene_id "ENSECAG00000019458"; transcript_id "ENSECAT00000022272"; gene_name "UTRN"; transcript_name "XP_001916020.1";
VPS13C	2648	1533	296	5.41474	gene_id "ENSECAG00000017182"; transcript_id "ENSECAT00000019241"; gene_name "VPS13C"; transcript_name "XP_001918170.1";
XP_001492849.2	2945	1018	795	2.24217	gene_id "ENSECAG00000012770"; transcript_id "ENSECAT00000013622"; gene_name "XP_001492849.2"; transcript_name "XP_001492849.2";
XP_001498807.1	4515	1792	1247	2.19151	gene_id "ENSECAG00000024719"; transcript_id "ENSECAT00000026701"; gene_name "XP_001498807.1"; transcript_name "XP_001498807.1";
XP_001501498.1	5189	1921	744	4.22145	gene_id "ENSECAG00000008209"; transcript_id "ENSECAT00000008503"; gene_name "XP_001501498.1"; transcript_name "XP_001501498.1";
XP_001501524.1	5091	2972	1149	2.68185	gene_id "ENSECAG00000009573"; transcript_id "ENSECAT00000009971"; gene_name "XP_001501524.1"; transcript_name "XP_001501524.1";
XP_001503681.2	6579	4195	1951	2.04105	gene_id "ENSECAG00000020253"; transcript_id "ENSECAT00000021588"; gene_name "XP_001503681.2"; transcript_name "XP_001503681.2";
XP_001504536.2	3488	768	457	4.61968	gene_id "ENSECAG00000010547"; transcript_id "ENSECAT00000011381"; gene_name "XP_001504536.2"; transcript_name "XP_001504536.2";
XP_001914708.1	5404	2954	794	4.11952	gene_id "ENSECAG00000008458"; transcript_id "ENSECAT00000009107"; gene_name "XP_001914708.1"; transcript_name "XP_001914708.1";
XP_001916097.1	5330	3131	640	5.04079	gene_id "ENSECAG00000020393"; transcript_id "ENSECAT00000028822"; gene_name "XP_001916097.1"; transcript_name "XP_001916097.1";
XP_001916261.1	8142	5475	2114	2.33119	gene_id "ENSECAG00000013011"; transcript_id "ENSECAT00000014155"; gene_name "XP_001916261.1";
なし	61833	9943	17144	4.23822	gene_id "ENSECAG00000021775"; transcript_id "ENSECAT00000023303";
なし	6979	2941	1123	3.76153	gene_id "ENSECAG00000022868"; transcript_id "ENSECAT00000024562";
なし	10334	4800	2599	2.40665	gene_id "ENSECAG00000016751"; transcript_id "ENSECAT00000017579";
